# Supplementary material for: Conducting Precision Medicine Research with African Americans
Source: PLoS One. 2016 Jul 21;11(7):e0154850. doi: 10.1371/journal.pone.0154850 (PMC4956119; doi:10.1371/journal.pone.0154850)
Supplement: S2 Table — (XLSX) [file pone.0154850.s002.xlsx]

## Sheet: Sheet1
Table 2. Attitudes about Participating in Genetics Research
	Positive
	Item	% Agree
	The results would be used to help future generations	0.86
	I would feel that I contributed to the development of better strategies for detecting, preventing, and treating cancer	0.84
	The results would be used to help people who have a greater chance of developing cancer	0.77
	I would get information about how to detect, prevent, and treat cancer that was just for me	0.42
	Negative Expectations about Privacy
	Item	% Agree
	The researchers would share my personal information with others	0.4
	The researchers would use the results of the study to make profits	0.34
	My information would not be kept private	0.3
	Other individuals would be able to access my DNA	0.24
	My DNA would be tampered with	0.16
	Negative Expectations about Impact
	Item	% Agree
	The results of the study would be used to develop cancer treatment drugs that someone like me could not afford	0.57
	I would obtain information about my health that I did not want to know	0.43
	The results of the study would be used to develop ways to detect, prevent, and treat cancer that I would not be able to use	0.37
	I would not have any legal rights if something bad happened to me after I enrolled in the study	0.27
	The researchers would be dishonest about the purpose of the study	0.17
	My DNA would be used in a harmful way	0.1
