# Supplementary material for: Conducting Precision Medicine Research with African Americans
Source: PLoS One. 2016 Jul 21;11(7):e0154850. doi: 10.1371/journal.pone.0154850 (PMC4956119; doi:10.1371/journal.pone.0154850)
Supplement: S3 Table — (XLSX) [file pone.0154850.s003.xlsx]

## Sheet: Sheet1
Table 3. Reasons for Participating in Cancer Genetics Research
	Participation Reason
		% Unlikely
	If I did not know who would be able to obtain my personal information (e.g., blood or saliva sample, medical history).	0.6
	If it were hard for me to get to where the study was being conducted.	0.63
	If findings from the study would not be made available to me.	0.59
	If I had to participate in the study for a long period of time.	0.48
	If the results of the study would be used to develop drugs I might not be able to afford.	0.4
	If I did not receive any financial compensation for my time.	0.38
	If my family members or friends told me not to participate in the study.	0.36
	If my information (e.g., medical history, blood or saliva sample) would be used in other studies.	0.34
	If I were afraid of getting information about my health that I did not want to know.	0.32
	If the study were sponsored by a pharmaceutical company.	0.3
	If the study only included African Americans.	0.26
	If I had to participate in the study for a short period of time.	0.13
	If my family members or friends did not think I should participate in the study.	0.13
	If the study addressed a health condition I was worried about.	0.13
	If someone from my racial group was conducting the study.	0.12
	If I would get free medication or health care.	0.11
