# Supplementary material for: Conducting Precision Medicine Research with African Americans
Source: PLoS One. 2016 Jul 21;11(7):e0154850. doi: 10.1371/journal.pone.0154850 (PMC4956119; doi:10.1371/journal.pone.0154850)
Supplement: S4 Table — (XLSX) [file pone.0154850.s004.xlsx]

## Sheet: Sheet1
Table 4. Multivariate Logistic Regression Models of Participation
	Model with Overall Participation Barriers and Facilitators					Model with Specific Participation Barriers
	Variable	Level	OR	95% CI	p-value	Variable	Level	OR	95% CI	p-value
	Gender	Male	1.86	1.11, 3.12	0.02	Gender	Male	1.85	1.10, 3.10	0.02
		Female	1	Reference			Female	1	Reference
	Education level	>=Some college	0.81	0.46, 1.42	0.46	Education level	>=Some college	0.83	0.47, 1.46	0.52
		<=High school	1	Reference			<=High school	1	Reference
	Employment status	Employed	1.52	0.83, 2.77	0.17	Employment status	Employed	1.44	0.79, 2.64	0.23
		Not employed	1	Reference			Not employed	1	Reference
	Age	***	1.1	0.83, 1.47	0.49	Age	***	1.06	0.80, 1.42	0.66
	Personal history of cancer	Yes	1.59	0.50, 5.08	0.44	Personal history of cancer	Yes	1.83	0.54, 6.15	0.33
		No	1	Reference			No	1	Reference
	Health insurance	Yes	1.43	0.75, 2.72	0.27	Health insurance	Yes	1.47	0.78, 2.78	0.23
		No	1	Reference			No	1	Reference
	Prior study participation	Yes	0.88	0.37, 2.03	0.76	Prior study participation	Yes	0.88	0.38, 2.05	0.77
		No	1	Reference			No	1	Reference
	Distrust research	Yes	0.61	0.36, 1.03	0.06	Distrust research	Yes	0.57	0.34, 0.96	0.04
		No	1	Reference			No	1	Reference
	Altruism	***	1.19	0.91, 1.56	0.19	Altruism	***	1.19	0.92, 1.55	0.19
	Positive expectations	***	1.12	0.86, 1.48	0.4	Positive expectations	***	1.15	0.86, 1.53	0.34
	Negative privacy expectations	***	1	0.75, 1.33	0.99	Negative privacy expectations	***	0.98	0.74, 1.31	0.92
	Negative impact expectations	***	0.81	0.60, 1.10	0.18	Negative impact expectations	***	0.86	0.63, 1.16	0.32
	Participation facilitators and barriers	Facilitators vs. barriers	1.83	1.06, 3.16	0.03	Site access	Unlikely vs. else	0.5	0.25, 1.02	0.06
		Equal vs. barriers	0.59	0.21, 1.66	0.32	Study results	Unlikely vs. else	0.72	0.34, 1.53	0.39
						Health info	Unlikely vs. else	0.7	0.37, 1.32	0.27
	***ORs for continuous variable reflect the OR for a 1-SD unit change in the covariate.
